# Supplementary material for: Parasitic infections and medical expenses according to Health Insurance Review Assessment claims data in South Korea, 2011–2018
Source: PLoS One. 2019 Nov 26;14(11):e0225508. doi: 10.1371/journal.pone.0225508 (PMC6879140; doi:10.1371/journal.pone.0225508)
Supplement: S1 Table — (XLSX) [file pone.0225508.s001.xlsx]

## Sheet: Timesheet
Supporting Table 1. Number of patients in 2011-2018
			2011y	2012y	2013y	2014y	2015y	2016y	2017y	2018y
Disease	Ascariasis	Male	482	585	466	545	543	478	462	369
Code	B77	Female	618	678	543	779	714	642	687	520
			2011y	2012y	2013y	2014y	2015y	2016y	2017y	2018y
	Hookworm infection	Male	423	424	466	539	440	453	500	399
	B76	Female	598	520	645	762	651	672	660	576
			2011y	2012y	2013y	2014y	2015y	2016y	2017y	2018y
	Trichuriasis	Male	70	61	51	58	56	54	50	58
	B79	Female	72	44	46	49	59	57	31	62
			2011y	2012y	2013y	2014y	2015y	2016y	2017y	2018y
	STHs infection	Male	975	1070	983	1142	1039	985	1012	826
	B79	Female	1288	1242	1234	1590	1424	1371	1378	1158
			2011y	2012y	2013y	2014y	2015y	2016y	2017y	2018y
	Pinworm infection	Male	1756	1702	1514	1643	1454	1266	1184	891
	B80	Female	2262	2175	1862	2071	1846	1705	1414	1097
			2011y	2012y	2013y	2014y	2015y	2016y	2017y	2018y
	Anisakiasis	Male	185	178	182	221	230	233	349	414
	B810	Female	224	155	177	188	220	258	336	404
			2011y	2012y	2013y	2014y	2015y	2016y	2017y	2018y
	Clonorchiasis	Male	4329	3565	3058	2750	2267	2198	2134	2130
	B661	Female	1768	1484	1114	1143	833	899	902	878
			2011y	2012y	2013y	2014y	2015y	2016y	2017y	2018y
	Paragonimiasis	Male	344	338	244	273	235	283	255	196
	B664	Female	160	174	131	152	152	143	147	120
			2011y	2012y	2013y	2014y	2015y	2016y	2017y	2018y
	Cysticercosis	Male	412	418	326	307	240	276	285	268
	B69	Female	230	245	223	153	149	155	162	165
			2011y	2012y	2013y	2014y	2015y	2016y	2017y	2018y
	Sparganosis	Male	79	78	70	63	67	65	63	64
	B701	Female	41	36	45	39	45	53	53	41
			2011y	2012y	2013y	2014y	2015y	2016y	2017y	2018y
	Amoebiasis	Male	2631	2517	2230	1994	1821	1924	1707	2280
	A06	Female	2612	2485	2259	2181	2140	2219	1965	2554
			2011y	2012y	2013y	2014y	2015y	2016y	2017y	2018y
	Trichomoniasis	Male	4899	4971	4563	4023	4073	5030	5037	4962
	A59	Female	120443	118764	146664	157361	143939	143222	125587	116754
			2011y	2012y	2013y	2014y	2015y	2016y	2017y	2018y
	P. vivax infection	Male	460	309	228	269	291	280	225	240
	B51	Female	126	108	77	100	74	91	75	52
			2011y	2012y	2013y	2014y	2015y	2016y	2017y	2018y
	Toxoplasmosis	Male	129	116	121	121	123	137	147	125
	B58	Female	126	124	128	134	145	146	156	168
			2011y	2012y	2013y	2014y	2015y	2016y	2017y	2018y
	Scabies	Male	26152	23945	21453	21160	18289	18456	18200	17223
	B86	Female	26494	26339	24462	23886	22100	23099	24236	23002
			2011y	2012y	2013y	2014y	2015y	2016y	2017y	2018y
	Phthirus pubis	Male	28500	19651	14324	12790	8886	7870	7688	8096
	B853	Female	9224	6222	4329	3550	2295	2071	1778	1639
			2011y	2012y	2013y	2014y	2015y	2016y	2017y	2018y
	Pediculus capitis	Male	5790	4373	5013	4097	2777	2443	1904	1209
	B850	Female	15663	13025	15009	12658	9389	8598	6796	4631
