# Supplementary material for: Parasitic infections and medical expenses according to Health Insurance Review Assessment claims data in South Korea, 2011–2018
Source: PLoS One. 2019 Nov 26;14(11):e0225508. doi: 10.1371/journal.pone.0225508 (PMC6879140; doi:10.1371/journal.pone.0225508)
Supplement: S2 Table — (XLSX) [file pone.0225508.s002.xlsx]

## Sheet: Sheet1
Supporting Table 2. Age composition among patients with parasitic infections
Clonorchiasis	2011y	2012y	2013y	2014y	2015y	2016y	2017y	2018y
Under 5	1	3	1	1	0	1	2	0
5_9	9	15	3	9	6	5	4	1
10_14	26	24	19	16	12	5	7	12
15_19	41	40	19	16	17	22	23	18
20_24	58	52	44	52	31	26	29	40
25_29	128	84	73	65	44	44	42	76
30_34	215	141	111	116	89	71	64	54
35_39	397	266	187	146	105	102	97	99
40_44	607	446	322	297	197	167	162	128
45_49	881	680	493	501	341	298	275	217
50_54	1144	925	765	619	467	457	396	350
55_59	943	798	702	643	573	589	543	496
60_64	638	617	540	536	437	494	528	565
65_69	490	432	385	401	362	362	369	435
70_74	336	335	325	289	234	247	255	265
75_79	149	160	152	129	140	154	178	192
80 and more	49	49	47	67	58	65	69	78
Paragonimiasis	2011y	2012y	2013y	2014y	2015y	2016y	2017y	2018y
Under 5	0	1	0	2	0	2	0	1
5_9	2	2	0	5	0	4	1	1
10_14	4	4	5	5	3	1	1	4
15_19	7	9	3	5	8	5	7	4
20_24	8	9	6	12	6	4	6	6
25_29	11	9	12	7	14	9	11	15
30_34	18	15	14	14	14	10	15	10
35_39	30	28	12	16	16	14	12	15
40_44	51	62	35	33	38	41	30	23
45_49	75	69	44	51	34	41	47	33
50_54	93	99	83	73	70	59	58	38
55_59	77	70	72	89	66	80	71	54
60_64	54	63	35	47	51	70	62	51
65_69	39	33	32	20	34	38	40	25
70_74	23	22	20	43	26	35	21	13
75_79	8	14	9	13	14	13	12	14
80 and more	7	9	5	4	1	7	14	11
Pinworm infection	2011y	2012y	2013y	2014y	2015y	2016y	2017y	2018y
Under 5	2073	1952	1653	1874	1587	1389	1150	848
5_9	969	970	934	1079	957	877	870	715
10_14	102	76	67	76	65	49	58	39
15_19	57	37	45	26	19	19	17	10
20_24	24	29	32	19	15	19	9	7
25_29	33	33	22	22	16	22	21	11
30_34	84	60	49	55	49	28	19	20
35_39	88	102	54	75	61	36	51	24
40_44	70	64	43	50	37	44	32	16
45_49	69	48	43	44	37	32	24	16
50_54	56	60	51	48	36	50	36	23
55_59	54	61	48	57	41	66	44	41
60_64	52	59	46	40	56	48	52	40
65_69	69	98	60	47	61	57	46	48
70_74	100	97	84	81	90	80	42	43
75_79	81	80	74	64	86	80	63	52
80 and more	49	64	78	64	92	80	67	37
P. vivax infection	2011y	2012y	2013y	2014y	2015y	2016y	2017y	2018y
Under 5	2	1	4	2	2	1	1	0
5_9	7	3	7	5	3	3	5	4
10_14	16	10	14	11	11	7	8	5
15_19	33	33	9	14	13	19	11	15
20_24	183	71	75	61	93	98	66	67
25_29	55	41	20	31	36	28	25	28
30_34	24	29	23	33	32	28	21	14
35_39	35	28	21	41	16	27	23	28
40_44	51	48	35	37	32	29	23	16
45_49	50	41	26	29	42	33	23	28
50_54	56	45	23	33	17	31	31	19
55_59	22	26	19	32	30	27	23	30
60_64	26	12	11	17	18	16	16	20
65_69	12	9	6	6	12	10	16	12
70_74	10	9	8	9	6	7	4	3
75_79	4	7	6	7	3	4	4	4
80 and more	1	6	1	2	1	3	3	1
Sparganosis	2011y	2012y	2013y	2014y	2015y	2016y	2017y	2018y
Under 5	0	0	0	0	2	0	0	0
5_9	1	0	0	0	1	0	1	0
10_14	0	1	0	2	1	1	1	0
15_19	0	0	0	0	1	0	2	1
20_24	1	0	3	4	2	2	3	0
25_29	1	1	2	0	3	4	4	2
30_34	3	3	1	0	1	2	3	2
35_39	2	5	7	3	2	2	3	3
40_44	7	11	3	5	2	10	3	4
45_49	16	13	12	7	4	10	5	3
50_54	24	13	20	14	17	9	12	9
55_59	18	20	18	24	28	26	29	19
60_64	21	16	20	21	18	20	23	26
65_69	10	20	15	13	16	15	16	15
70_74	8	4	10	7	7	8	11	9
75_79	7	7	4	2	4	7	3	10
80 and more	4	4	3	2	3	6	2	3
Anisakiasis	2011y	2012y	2013y	2014y	2015y	2016y	2017y	2018y
Under 5	2	1	0	2	1	1	1	1
5_9	1	0	2	2	2	5	1	0
10_14	1	1	2	0	1	3	1	3
15_19	1	3	2	4	3	2	2	1
20_24	8	4	5	4	6	5	2	7
25_29	13	7	11	12	14	9	14	15
30_34	20	20	22	20	18	16	22	23
35_39	40	30	31	35	27	34	36	44
40_44	57	39	36	47	42	46	56	58
45_49	83	55	49	62	71	66	93	106
50_54	68	64	82	80	90	90	127	139
55_59	48	50	61	64	80	100	151	186
60_64	42	27	27	40	41	52	96	129
65_69	17	20	14	19	32	24	45	64
70_74	3	10	10	12	16	23	25	26
75_79	4	1	5	6	5	15	10	13
80 and more	1	2	1	0	1	0	4	3
Cysticercosis	2011y	2012y	2013y	2014y	2015y	2016y	2017y	2018y
Under 5	0	2	3	0	0	2	0	2
5_9	5	2	3	1	3	3	2	0
10_14	2	1	0	2	2	3	2	2
15_19	5	3	2	2	2	6	2	1
20_24	7	11	5	9	5	5	7	5
25_29	13	15	10	10	8	15	12	12
30_34	22	26	27	7	8	12	18	15
35_39	26	25	25	12	11	16	17	15
40_44	45	50	36	36	27	17	21	24
45_49	53	57	56	42	26	39	41	43
50_54	75	77	53	52	33	53	48	60
55_59	88	87	67	55	49	58	45	54
60_64	86	88	71	70	57	62	70	56
65_69	83	87	62	61	45	50	63	56
70_74	71	80	81	59	53	52	41	35
75_79	66	65	54	40	46	37	46	38
80 and more	21	19	24	29	28	29	27	28
STHs infection	2011y	2012y	2013y	2014y	2015y	2016y	2017y	2018y
Under 5	155	149	111	145	115	92	77	57
5_9	105	97	87	110	114	92	77	58
10_14	81	77	62	58	32	33	28	13
15_19	66	73	77	56	48	33	24	17
20_24	70	56	64	44	60	39	38	24
25_29	76	72	60	52	48	36	45	35
30_34	85	95	62	73	60	50	45	45
35_39	97	82	72	72	54	50	50	45
40_44	127	126	110	97	82	65	67	49
45_49	142	143	149	142	101	93	95	73
50_54	196	231	207	175	177	148	157	93
55_59	165	204	157	218	221	188	204	167
60_64	155	148	160	192	192	183	205	147
65_69	250	224	209	332	259	293	318	276
70_74	247	252	281	421	336	339	316	282
75_79	161	167	221	333	316	345	329	303
80 and more	102	122	140	223	255	287	324	308
Ascariasis	2011y	2012y	2013y	2014y	2015y	2016y	2017y	2018y
Under 5	104	93	73	95	78	58	48	33
5_9	66	63	51	66	74	50	45	35
10_14	42	52	29	31	19	20	16	3
15_19	32	45	34	25	27	19	16	9
20_24	38	25	31	20	25	18	19	12
25_29	27	40	28	21	19	15	15	11
30_34	43	44	29	29	28	26	13	17
35_39	45	48	31	35	26	22	22	23
40_44	52	65	38	49	34	28	31	12
45_49	59	81	63	68	57	40	40	29
50_54	98	115	93	75	83	66	76	35
55_59	86	108	65	90	122	93	85	70
60_64	72	71	69	93	100	71	93	58
65_69	127	128	90	141	126	145	156	117
70_74	106	127	131	220	160	156	147	126
75_79	66	96	87	163	135	169	183	158
80 and more	48	66	70	110	148	131	147	147
Hookworm infection	2011y	2012y	2013y	2014y	2015y	2016y	2017y	2018y
Under 5	46	48	34	43	32	34	28	21
5_9	34	27	33	41	35	37	31	22
10_14	38	25	32	25	13	12	12	10
15_19	30	27	40	29	20	14	8	7
20_24	32	29	31	22	33	19	18	10
25_29	47	30	27	28	26	19	28	21
30_34	38	47	31	39	28	22	30	27
35_39	44	26	35	28	24	24	24	17
40_44	59	54	63	43	40	29	29	28
45_49	65	56	77	66	32	43	49	32
50_54	77	96	99	84	80	63	70	48
55_59	62	84	80	111	74	82	104	84
60_64	68	63	77	91	79	92	106	74
65_69	113	91	115	178	128	140	155	148
70_74	132	120	146	197	168	173	158	142
75_79	91	67	133	168	175	172	141	132
80 and more	51	56	67	112	107	153	175	154
Trichuriasis	2011y	2012y	2013y	2014y	2015y	2016y	2017y	2018y
Under 5	5	8	4	7	5	0	1	3
5_9	5	7	3	3	5	5	1	1
10_14	1	0	1	2	0	1	0	0
15_19	4	1	3	2	1	0	0	1
20_24	0	2	2	2	2	2	1	2
25_29	2	2	5	3	3	2	2	3
30_34	4	4	2	5	4	2	2	1
35_39	8	8	6	9	4	4	4	5
40_44	16	7	9	5	8	8	7	9
45_49	18	6	9	8	12	10	6	12
50_54	21	20	15	16	14	19	11	10
55_59	17	12	12	17	25	13	15	13
60_64	15	14	14	8	13	20	6	15
65_69	10	5	4	13	5	8	7	11
70_74	9	5	4	4	8	10	11	14
75_79	4	4	1	2	6	4	5	13
80 and more	3	0	3	1	0	3	2	7
