# Supplementary material for: Parasitic infections and medical expenses according to Health Insurance Review Assessment claims data in South Korea, 2011–2018
Source: PLoS One. 2019 Nov 26;14(11):e0225508. doi: 10.1371/journal.pone.0225508 (PMC6879140; doi:10.1371/journal.pone.0225508)
Supplement: S3 Table — (XLSX) [file pone.0225508.s003.xlsx]

## Sheet: Sheet1
Supporting Table 3 Parasitic infections by provinces
Ascariasis
	2011y	2012y	2013y	2014y	2015y	2016y	2017y	2018y
Seoul	79	102	72	65	70	50	54	28
Busan	4	15	17	57	45	20	15	19
Incheon	30	50	10	25	12	16	10	5
Daegu	18	11	5	13	9	3	0	2
Gwangju	14	28	12	16	20	17	18	12
Daejeon	17	6	6	7	6	8	5	4
Ulsan	11	15	10	4	4	2	2	2
Gyeonggi	58	101	145	129	99	135	81	65
Gangwon	46	15	30	90	60	63	84	88
Chungcheongbuk	105	115	130	95	160	94	38	36
Chungcheongnam	184	167	59	43	45	17	20	27
Jeollabuk	115	100	120	156	115	105	83	69
Jeollanam	82	85	76	198	72	61	81	69
Gyeongsangbuk	144	215	129	129	239	142	142	166
Gyeongsangnam	72	142	126	218	210	320	448	271
Jeju	121	97	60	79	89	67	69	26
Trichuriasis
	2011y	2012y	2013y	2014y	2015y	2016y	2017y	2018y
Seoul	66	27	31	26	37	34	24	29
Busan	10	3	8	2	6	9	6	3
Incheon	12	14	14	26	14	18	12	18
Daegu	5	4	1	4	1	1	0	1
Gwangju	2	5	5	5	6	1	2	6
Daejeon	0	2	1	0	0	2	3	1
Ulsan	2	0	0	2	3	0	1	1
Gyeonggi	20	20	20	20	31	26	18	17
Gangwon	1	5	3	2	3	2	0	0
Chungcheongbuk	0	0	0	3	0	2	1	2
Chungcheongnam	16	11	7	4	6	5	5	36
Jeollabuk	1	3	0	2	3	3	2	1
Jeollanam	2	3	3	4	1	2	2	1
Gyeongsangbuk	0	2	2	2	1	2	4	1
Gyeongsangnam	5	5	2	4	2	3	1	3
Jeju	0	1	0	1	1	1	0	0
Hookworm infection
	2011y	2012y	2013y	2014y	2015y	2016y	2017y	2018y
Seoul	45	56	39	39	25	27	30	45
Busan	12	12	15	22	11	8	6	6
Incheon	5	6	10	4	41	95	40	29
Daegu	13	14	9	13	7	7	3	2
Gwangju	5	6	9	7	8	12	8	8
Daejeon	6	25	8	16	21	9	22	12
Ulsan	12	21	8	1	5	3	1	2
Gyeonggi	97	35	56	93	124	117	113	156
Gangwon	30	13	11	14	24	12	13	22
Chungcheongbuk	107	133	146	197	161	150	118	158
Chungcheongnam	98	81	94	25	14	13	13	22
Jeollabuk	220	97	131	182	163	158	203	146
Jeollanam	20	65	78	78	59	49	69	78
Gyeongsangbuk	138	219	184	294	155	196	288	92
Gyeongsangnam	72	59	179	225	153	136	88	147
Jeju	141	102	134	91	120	133	146	50
Pinworm infection
	2011y	2012y	2013y	2014y	2015y	2016y	2017y	2018y
Seoul	549	533	441	538	417	369	352	228
Busan	182	176	215	279	233	165	177	111
Incheon	187	185	162	187	161	145	86	93
Daegu	82	92	78	81	51	62	51	43
Gwangju	116	119	111	127	111	109	95	67
Daejeon	132	190	120	135	91	86	78	50
Ulsan	138	104	84	111	118	80	80	62
Gyeonggi	1086	953	844	917	800	687	654	500
Gangwon	121	119	78	108	76	96	87	37
Chungcheongbuk	146	237	222	138	274	173	166	89
Chungcheongnam	101	93	81	106	82	85	68	63
Jeollabuk	185	162	118	132	179	147	110	168
Jeollanam	212	192	170	208	179	164	127	94
Gyeongsangbuk	211	215	192	215	156	209	149	113
Gyeongsangnam	278	310	271	289	266	272	238	211
Jeju	297	199	190	142	104	115	75	53
Anisakiasis
	2011y	2012y	2013y	2014y	2015y	2016y	2017y	2018y
Seoul	14	23	35	38	47	43	28	45
Busan	62	40	55	65	55	77	98	125
Incheon	10	18	10	10	8	10	9	8
Daegu	6	4	0	9	6	12	15	12
Gwangju	21	17	13	15	18	14	22	26
Daejeon	4	5	8	3	4	8	4	6
Ulsan	32	28	34	35	35	52	82	103
Gyeonggi	20	26	19	31	28	25	32	56
Gangwon	9	13	12	12	8	14	26	19
Chungcheongbuk	1	2	3	4	2	3	4	3
Chungcheongnam	7	7	4	6	2	10	8	11
Jeollabuk	4	6	4	7	3	8	8	13
Jeollanam	77	41	55	61	91	70	115	116
Gyeongsangbuk	33	25	22	17	24	40	53	60
Gyeongsangnam	42	33	38	43	62	62	110	126
Jeju	67	45	48	53	57	41	71	90
Clonorchiasis
	2011y	2012y	2013y	2014y	2015y	2016y	2017y	2018y
Seoul	646	569	452	439	340	378	348	398
Busan	793	664	571	473	393	358	377	337
Incheon	53	48	47	40	24	37	53	67
Daegu	513	495	396	363	261	226	236	267
Gwangju	337	262	180	128	135	129	134	184
Daejeon	89	68	59	55	50	49	74	61
Ulsan	172	172	217	188	182	100	145	153
Gyeonggi	313	282	245	266	168	216	155	171
Gangwon	33	48	33	32	28	27	31	31
Chungcheongbuk	180	140	89	113	91	122	131	130
Chungcheongnam	88	62	67	84	62	47	52	52
Jeollabuk	174	131	117	101	114	129	97	121
Jeollanam	235	196	127	106	62	81	93	75
Gyeongsangbuk	430	368	371	407	280	231	266	214
Gyeongsangnam	2047	1546	1200	1096	907	975	844	745
Jeju	4	2	4	2	3	2	5	5
Paragonimiasis
	2011y	2012y	2013y	2014y	2015y	2016y	2017y	2018y
Seoul	98	99	84	79	61	89	98	80
Busan	21	29	22	18	16	21	25	20
Incheon	8	16	6	7	3	9	7	5
Daegu	9	14	17	17	13	15	7	12
Gwangju	76	69	44	45	63	57	40	36
Daejeon	21	20	6	12	11	8	15	8
Ulsan	9	5	4	8	4	7	6	7
Gyeonggi	53	64	35	55	46	55	52	39
Gangwon	10	9	3	13	11	10	8	9
Chungcheongbuk	11	16	12	14	12	8	11	12
Chungcheongnam	8	9	7	14	4	6	6	4
Jeollabuk	41	40	26	36	35	43	39	18
Jeollanam	76	69	62	52	57	47	48	34
Gyeongsangbuk	22	17	15	32	22	21	12	10
Gyeongsangnam	41	34	29	21	30	31	31	23
Jeju	7	4	4	4	0	3	5	1
Cysticercosis
	2011y	2012y	2013y	2014y	2015y	2016y	2017y	2018y
Seoul	218	222	207	163	148	157	155	147
Busan	19	28	23	22	12	12	14	18
Incheon	28	29	19	10	9	14	18	19
Daegu	16	19	15	15	9	16	8	17
Gwangju	50	48	26	17	22	25	29	25
Daejeon	22	17	8	11	11	11	19	13
Ulsan	5	7	7	3	4	4	4	3
Gyeonggi	74	74	73	64	51	69	80	79
Gangwon	5	7	4	7	4	5	7	11
Chungcheongbuk	7	14	10	9	6	7	11	10
Chungcheongnam	7	11	8	10	5	6	11	7
Jeollabuk	34	24	26	25	26	16	12	15
Jeollanam	29	24	22	23	17	22	23	18
Gyeongsangbuk	9	11	7	9	6	5	4	7
Gyeongsangnam	17	19	18	17	14	19	15	11
Jeju	109	118	86	62	50	52	48	45
Sparganosis
	2011y	2012y	2013y	2014y	2015y	2016y	2017y	2018y
Seoul	40	43	39	35	34	32	41	40
Busan	3	5	7	9	6	7	12	6
Incheon	9	9	5	6	4	8	4	5
Daegu	6	5	7	8	8	6	6	6
Gwangju	7	3	2	0	2	4	0	1
Daejeon	8	4	1	2	1	1	2	3
Ulsan	6	5	8	7	5	5	4	2
Gyeonggi	22	25	29	20	28	26	24	27
Gangwon	7	9	5	3	6	8	8	6
Chungcheongbuk	3	1	1	2	2	2	0	1
Chungcheongnam	1	2	4	2	4	4	6	4
Jeollabuk	3	1	0	0	4	7	3	2
Jeollanam	2	3	1	1	2	2	2	0
Gyeongsangbuk	1	0	2	6	4	3	2	1
Gyeongsangnam	5	3	7	3	2	4	5	5
Jeju	1	1	0	1	1	1	0	0
Amoebiasis
	2011y	2012y	2013y	2014y	2015y	2016y	2017y	2018y
Seoul	1192	1315	1410	1194	1125	1043	1127	1224
Busan	409	544	434	362	359	416	342	320
Incheon	108	152	125	144	129	71	65	57
Daegu	474	410	371	364	406	467	371	404
Gwangju	758	334	396	650	399	331	177	141
Daejeon	44	40	31	37	19	32	20	27
Ulsan	11	10	7	12	11	8	11	3
Gyeonggi	190	175	235	389	475	534	583	1814
Gangwon	28	20	7	8	8	5	8	7
Chungcheongbuk	864	735	419	351	100	97	91	70
Chungcheongnam	32	29	22	22	71	138	141	160
Jeollabuk	129	131	80	44	82	43	45	42
Jeollanam	277	388	382	207	218	200	173	125
Gyeongsangbuk	611	653	517	326	502	662	396	346
Gyeongsangnam	108	60	54	63	49	51	35	36
Jeju	9	9	2	5	6	7	9	5
Trichomoniasis
	2011y	2012y	2013y	2014y	2015y	2016y	2017y	2018y
Seoul	32358	31920	39794	39697	28798	28665	25362	25716
Busan	11229	10153	11995	13380	14744	15865	11411	11132
Incheon	8882	9022	9079	10898	11191	9804	9702	7716
Daegu	6410	5638	6364	6246	6963	7170	7928	7933
Gwangju	4212	4126	5447	6561	5694	4704	2962	2812
Daejeon	2354	2047	3172	3444	3295	3703	2783	2016
Ulsan	2551	3209	2946	3341	4070	4707	3791	3464
Gyeonggi	27102	24131	33382	35730	35062	32439	32086	29050
Gangwon	2443	2461	2553	2494	2022	2234	2001	2287
Chungcheongbuk	4388	3809	3966	4149	4143	4874	3212	2528
Chungcheongnam	2465	3223	5004	5240	3387	3943	3636	3907
Jeollabuk	6033	6963	8283	9285	9256	8637	7411	7096
Jeollanam	2358	2764	2695	2316	1761	2634	2198	1828
Gyeongsangbuk	4243	3893	4726	6524	5452	4874	4750	3043
Gyeongsangnam	6482	7654	8636	9168	9473	11371	8868	8423
Jeju	2069	2948	3466	3262	2998	2921	2736	2916
P. vivax infection
	2011y	2012y	2013y	2014y	2015y	2016y	2017y	2018y
Seoul	131	76	54	91	64	63	72	68
Busan	20	33	10	2	3	0	1	5
Incheon	69	69	58	56	55	38	36	30
Daegu	11	3	6	4	4	9	4	4
Gwangju	14	10	7	4	1	4	8	5
Daejeon	9	5	3	3	5	3	1	2
Ulsan	15	3	1	0	1	2	4	1
Gyeonggi	252	172	132	170	205	220	157	155
Gangwon	18	12	10	10	5	12	4	6
Chungcheongbuk	11	7	4	1	4	5	1	0
Chungcheongnam	4	4	2	3	3	4	3	3
Jeollabuk	11	9	4	4	3	4	4	4
Jeollanam	5	2	1	6	2	1	0	2
Gyeongsangbuk	9	4	9	10	3	4	3	0
Gyeongsangnam	9	12	5	6	8	2	2	8
Jeju	3	1	0	1	0	3	1	1
Toxoplasmosis
	2011y	2012y	2013y	2014y	2015y	2016y	2017y	2018y
Seoul	105	105	106	103	89	75	75	81
Busan	15	22	29	27	34	39	17	13
Incheon	6	6	6	7	10	4	9	3
Daegu	21	10	12	15	16	24	18	16
Gwangju	9	9	5	3	9	3	6	6
Daejeon	9	5	1	7	4	3	3	6
Ulsan	12	5	6	5	4	3	4	4
Gyeonggi	26	30	36	44	70	93	114	100
Gangwon	9	6	8	7	2	2	2	2
Chungcheongbuk	4	4	7	4	0	4	1	1
Chungcheongnam	11	5	6	11	6	5	6	4
Jeollabuk	11	11	9	8	8	4	11	10
Jeollanam	5	3	0	2	0	3	5	5
Gyeongsangbuk	2	3	4	1	2	1	4	3
Gyeongsangnam	9	15	15	10	12	12	20	25
Jeju	2	4	1	5	4	9	12	18
Scabies
	2011y	2012y	2013y	2014y	2015y	2016y	2017y	2018y
Seoul	9256	8187	7603	6856	5956	6394	6439	5650
Busan	3911	3708	3255	3169	2997	3269	3423	3419
Incheon	2703	2682	2480	2425	2134	2097	2218	2242
Daegu	2808	2752	2468	2508	2133	2409	2408	2276
Gwangju	2381	2293	1887	1829	1908	2000	2061	1848
Daejeon	1699	1497	1380	1362	1235	1364	1400	1276
Ulsan	1150	868	828	882	760	830	749	650
Gyeonggi	12959	11837	10337	10196	8630	8800	8845	9019
Gangwon	1712	2009	1743	1572	1833	1723	1567	1399
Chungcheongbuk	1338	1354	1588	1484	1493	1313	1316	1247
Chungcheongnam	2166	2124	2047	2173	1801	1889	1891	1994
Jeollabuk	2498	2171	1900	1880	1706	1865	2130	2151
Jeollanam	2561	3043	2458	2564	2689	2305	1973	2160
Gyeongsangbuk	2347	2723	2293	2261	2063	2138	2548	2128
Gyeongsangnam	3267	2619	3088	3608	3068	3054	3301	2725
Jeju	858	1306	1277	921	577	673	784	635
Phthirus pubis
	2011y	2012y	2013y	2014y	2015y	2016y	2017y	2018y
Seoul	8336	5602	3828	3128	2123	1867	1809	1839
Busan	2779	2128	1763	1419	896	780	800	798
Incheon	1973	1282	849	758	484	427	449	492
Daegu	2043	1405	1029	1077	668	557	528	618
Gwangju	1644	1051	744	501	315	278	327	371
Daejeon	1021	674	514	558	387	375	310	303
Ulsan	1125	623	439	400	306	320	334	292
Gyeonggi	9136	6346	4432	3848	2558	2319	2154	2219
Gangwon	651	449	354	266	221	177	140	159
Chungcheongbuk	932	639	480	411	324	298	322	313
Chungcheongnam	1480	997	756	796	515	468	415	457
Jeollabuk	1081	601	455	337	252	211	259	291
Jeollanam	1094	716	493	397	286	238	274	280
Gyeongsangbuk	1835	1282	876	869	716	625	524	536
Gyeongsangnam	2320	1754	1324	1225	811	728	626	647
Jeju	442	378	370	372	313	282	197	125
Pediculus capitis
	2011y	2012y	2013y	2014y	2015y	2016y	2017y	2018y
Seoul	4131	3525	3920	3125	2224	2267	1806	1207
Busan	1388	1217	1538	1140	722	619	453	331
Incheon	1685	1187	1342	1122	866	740	646	298
Daegu	1395	1012	1122	911	678	544	511	336
Gwangju	642	451	451	368	306	316	250	170
Daejeon	581	449	528	494	372	274	181	127
Ulsan	332	280	345	300	236	268	228	140
Gyeonggi	7005	5759	6712	5671	3877	3310	2576	1761
Gangwon	337	288	297	247	179	164	115	82
Chungcheongbuk	429	372	453	372	350	249	156	130
Chungcheongnam	546	487	514	485	351	300	283	196
Jeollabuk	614	491	598	589	414	358	277	187
Jeollanam	482	330	335	241	242	307	237	144
Gyeongsangbuk	839	619	798	677	533	583	437	245
Gyeongsangnam	853	719	830	836	643	574	423	408
Jeju	233	216	232	186	148	132	94	52
