# Supplementary material for: Parasitic infections and medical expenses according to Health Insurance Review Assessment claims data in South Korea, 2011–2018
Source: PLoS One. 2019 Nov 26;14(11):e0225508. doi: 10.1371/journal.pone.0225508 (PMC6879140; doi:10.1371/journal.pone.0225508)
Supplement: S4 Table — (XLSX) [file pone.0225508.s004.xlsx]

## Sheet: Timesheet
Supporting Table 4 Medical expenses
Ascariasis	N of patients	Medical expense (1000 Korean won)
2011y	1100	14276
2012y	1263	15310
2013y	1009	17726
2014y	1324	16714
2015y	1257	23389
2016y	1120	12639
2017y	1149	19169
2018y	889	12418
Hookworm infection	N of patients	Medical expense (1000 Korean won)
2011y	1021	9884
2012y	944	9017
2013y	1111	8785
2014y	1301	9499
2015y	1091	7922
2016y	1125	9533
2017y	1160	12101
2018y	975	10818
Trichuriasis	N of patients	Medical expense (1000 Korean won)
2011y	142	6423
2012y	105	4850
2013y	97	4800
2014y	107	5333
2015y	115	12201
2016y	111	6678
2017y	81	5760
2018y	120	10064
STHs infection	N of patients	Medical expense (1000 Korean won)
2011y	2263	30583
2012y	2312	29177
2013y	2217	31311
2014y	2732	31546
2015y	2463	43512
2016y	2356	28850
2017y	2390	37030
2018y	1984	33300
Pinworm infection	N of patients	Medical expense (1000 Korean won)
2011y	4018	58339
2012y	3877	53483
2013y	3376	49349
2014y	3714	59633
2015y	3300	53966
2016y	2971	49453
2017y	2598	47495
2018y	1988	40007
Anisakiasis	N of patients	Medical expense (1000 Korean won)
2011y	409	65402
2012y	333	54252
2013y	359	70176
2014y	409	78413
2015y	450	81533
2016y	491	103185
2017y	685	199331
2018y	818	237914
Clonorchiasis	N of patients	Medical expense (1000 Korean won)
2011y	6097	280551
2012y	5049	232397
2013y	4172	227621
2014y	3893	193699
2015y	3100	176173
2016y	3097	221521
2017y	3036	217207
2018y	3008	222409
Paragonimiasis	N of patients	Medical expense (1000 Korean won)
2011y	504	121711
2012y	512	94358
2013y	375	68823
2014y	425	111790
2015y	387	102581
2016y	426	176267
2017y	402	194241
2018y	316	88018
Cysticercosis	N of patients	Medical expense (1000 Korean won)
2011y	642	440497
2012y	663	316498
2013y	549	252172
2014y	460	223810
2015y	389	136759
2016y	431	189988
2017y	447	206537
2018y	433	252616
Sparganosis	N of patients	Medical expense (1000 Korean won)
2011y	120	72102
2012y	114	65072
2013y	115	44849
2014y	102	67246
2015y	112	32394
2016y	118	51161
2017y	116	35564
2018y	105	40836
P. vivax infection	N of patients	Medical expense (1000 Korean won)
2011y	586	279663
2012y	417	235078
2013y	305	168401
2014y	369	231384
2015y	365	288206
2016y	371	249998
2017y	300	241086
2018y	292	303976
Trichomoniasis	N of patients	Medical expense (1000 Korean won)
2011y	125342	3337729
2012y	123735	3198736
2013y	151227	4328803
2014y	161384	5011763
2015y	148012	5396674
2016y	148252	6099706
2017y	130624	5885000
2018y	121716	6063746
Amoebiasis	N of patients	Medical expense (1000 Korean won)
2011y	5243	733146
2012y	5002	571321
2013y	4489	648197
2014y	4175	471876
2015y	3961	560303
2016y	4143	588806
2017y	3672	450633
2018y	4834	565219
Toxoplasmosis	N of patients	Medical expense (1000 Korean won)
2011y	255	49645
2012y	240	71782
2013y	249	129297
2014y	255	152692
2015y	268	46463
2016y	283	77562
2017y	303	71451
2018y	293	102457
Scabies	N of patients	Medical expense (1000 Korean won)
2011y	52646	1458324
2012y	50284	1378081
2013y	45915	1289709
2014y	45046	1339352
2015y	40389	1250279
2016y	41555	1448014
2017y	42436	1555812
2018y	40225	1669150
Pthirus pubis	N of patients	Medical expense (1000 Korean won)
2011y	37724	627774
2012y	25873	435655
2013y	18653	319750
2014y	16340	295674
2015y	11181	226694
2016y	9941	215342
2017y	9466	217415
2018y	9735	257407
Pediculus capitis	N of patients	Medical expense (1000 Korean won)
2011y	21453	303265
2012y	17398	254789
2013y	20022	300716
2014y	16755	261365
2015y	12166	195746
2016y	11041	185218
2017y	8700	149848
2018y	5840	106137
